# Supplementary material for: An Explainable 2D-QSAR Machine Learning Approach for Predicting COX-2 Inhibitory Activity Using Molecular Fingerprints
Source: Pharmaceuticals (Basel). 2026 Apr 29;19(5):698. doi: 10.3390/ph19050698 (PMC13209868; doi:10.3390/ph19050698)
Supplement: Supplementary file 1 [file pharmaceuticals-19-00698-s001.zip]

Archive with 3 entries (3 files):
- Table S1 Training Compounds.pdf
- Table S2 external Compounds.pdf
- Table S3 External Validation Dataset.pdf
